# Supplementary material for: Identification of Murine Rotavirus Virulence Determinants Using Bidirectional Selective Passaging and a Reverse Genetics System
Source: Viruses. 2026 Jul 6;18(7):747. doi: 10.3390/v18070747 (PMC13431595; doi:10.3390/v18070747)
Supplement: Supplementary file 1 [file viruses-18-00747-s001.zip]

Archive with 1 entries (1 files):
- viruses-4390717-supplementary.pdf
